# Supplementary material for: Growth Dynamic and Threshold Values for Spermicidal Effects of Multidrug-Resistant Bacteria in Extended Boar Semen
Source: Microorganisms. 2023 Mar 19;11(3):788. doi: 10.3390/microorganisms11030788 (PMC10058892; doi:10.3390/microorganisms11030788)
Supplement: Supplementary file 1 [file microorganisms-11-00788-s001.zip]

Archive with 1 entries (1 files):
- microorganisms-2274413-supplementary.pdf
